# Supplementary material for: Preoperative Contrast-enhanced CT Features Associated with Occult Lymph Node Metastasis in Early-Stage Solid Non–Small Cell Lung Cancer
Source: Radiol Imaging Cancer. 2026 Mar 6;8(2):e250448. doi: 10.1148/rycan.250448 (PMC13036687; doi:10.1148/rycan.250448)
Supplement: Conflicts of Interest [file rycan250448coi.zip]

Archive with 13 entries (13 files):
- 556031170_135969443_1764034638529.pdf
- 556031172_75956414_1764035567939.pdf
- 556031173_135969727_1764035246244.pdf
- 556031174_135970449_1764036940673.pdf
- 556031175_135970086_1764035612966.pdf
- 556031179_135970131_1764234478397.pdf
- 556031180_135970170_1764034785500.pdf
- 556031182_135970228_1764034800986.pdf
- 556031188_132334529_1764415775990.pdf
- 556031190_135969914_1764035034731.pdf
- 556031192_101839973_1764034526555.pdf
- 560981682_135970203_1769384841878.pdf
- 560981685_76098542_1769382879118.pdf
